# Supplementary material for: Preparation and Characterization of Zinc(II)-Based Lewis/Brønsted Acidic Deep Eutectic Solvents
Source: Molecules. 2023 Dec 12;28(24):8054. doi: 10.3390/molecules28248054 (PMC10745514; doi:10.3390/molecules28248054)
Supplement: Supplementary file 1 [file molecules-28-08054-s001.zip]

Archive with 1 entries (1 files):
- molecules-2733809-supplementary.pdf
